# Supplementary material for: Generating a focused view of disease ontology cancer terms for pan-cancer data integration and analysis
Source: Database (Oxford). 2015 Apr 4;2015:bav032. doi: 10.1093/database/bav032 (PMC4385274; doi:10.1093/database/bav032)
Supplement: Supplementary Data [file supp_bav032_DOcancerslim_supplementary_table_revised3.xlsx]

## Sheet: DOslim_table
DO_slim TOP Level Terms	DO Slim Child term	Original_cancer_term	Source
DOID:3119 / gastrointestinal system cancer	DOID:0050626 / gastrointestinal neuroendocrine tumor	gastrointestinal_tract_(site_indeterminate),NS,carcinoid-endocrine_tumour,NS	COSMIC
DOID:2531 / hematologic cancer	DOID:0050743 / mature T-cell and NK-cell lymphoma	haematopoietic_and_lymphoid_tissue,head_neck,lymphoid_neoplasm,NK-T_cell_lymphoma	COSMIC
DOID:2531 / hematologic cancer	DOID:0050743 / mature T-cell and NK-cell lymphoma	haematopoietic_and_lymphoid_tissue,sinonasal_and_nasal_cavity,lymphoid_neoplasm,NK-T_cell_lymphoma	COSMIC
DOID:2531 / hematologic cancer	DOID:0050743 / mature T-cell and NK-cell lymphoma	haematopoietic_and_lymphoid_tissue,trachea,lymphoid_neoplasm,NK-T_cell_lymphoma	COSMIC
DOID:2531 / hematologic cancer	DOID:0050743 / mature T-cell and NK-cell lymphoma	haematopoietic_and_lymphoid_tissue,NS,lymphoid_neoplasm,NK-T_cell_lymphoma	COSMIC
DOID:2531 / hematologic cancer	DOID:0050745 / diffuse large B-cell lymphoma	haematopoietic_and_lymphoid_tissue,adrenal_gland,lymphoid_neoplasm,diffuse_large_B_cell_lymphoma	COSMIC
DOID:2531 / hematologic cancer	DOID:0050745 / diffuse large B-cell lymphoma	haematopoietic_and_lymphoid_tissue,breast,lymphoid_neoplasm,diffuse_large_B_cell_lymphoma	COSMIC
DOID:2531 / hematologic cancer	DOID:0050745 / diffuse large B-cell lymphoma	haematopoietic_and_lymphoid_tissue,intraabdominal,lymphoid_neoplasm,diffuse_large_B_cell_lymphoma	COSMIC
DOID:2531 / hematologic cancer	DOID:0050745 / diffuse large B-cell lymphoma	haematopoietic_and_lymphoid_tissue,large_intestine,lymphoid_neoplasm,diffuse_large_B_cell_lymphoma	COSMIC
DOID:2531 / hematologic cancer	DOID:0050745 / diffuse large B-cell lymphoma	haematopoietic_and_lymphoid_tissue,lung,lymphoid_neoplasm,diffuse_large_B_cell_lymphoma	COSMIC
DOID:2531 / hematologic cancer	DOID:0050745 / diffuse large B-cell lymphoma	haematopoietic_and_lymphoid_tissue,lymph_node,lymphoid_neoplasm,diffuse_large_B_cell_lymphoma	COSMIC
DOID:2531 / hematologic cancer	DOID:0050745 / diffuse large B-cell lymphoma	haematopoietic_and_lymphoid_tissue,mediastinum,lymphoid_neoplasm,diffuse_large_B_cell_lymphoma	COSMIC
DOID:2531 / hematologic cancer	DOID:0050745 / diffuse large B-cell lymphoma	haematopoietic_and_lymphoid_tissue,NS,lymphoid_neoplasm,diffuse_large_B_cell_lymphoma	COSMIC
DOID:2531 / hematologic cancer	DOID:0050745 / diffuse large B-cell lymphoma	haematopoietic_and_lymphoid_tissue,orbit,lymphoid_neoplasm,diffuse_large_B_cell_lymphoma	COSMIC
DOID:2531 / hematologic cancer	DOID:0050745 / diffuse large B-cell lymphoma	haematopoietic_and_lymphoid_tissue,pleura,lymphoid_neoplasm,diffuse_large_B_cell_lymphoma	COSMIC
DOID:2531 / hematologic cancer	DOID:0050745 / diffuse large B-cell lymphoma	haematopoietic_and_lymphoid_tissue,salivary_gland,lymphoid_neoplasm,diffuse_large_B_cell_lymphoma	COSMIC
DOID:2531 / hematologic cancer	DOID:0050745 / diffuse large B-cell lymphoma	haematopoietic_and_lymphoid_tissue,spleen,lymphoid_neoplasm,diffuse_large_B_cell_lymphoma	COSMIC
DOID:2531 / hematologic cancer	DOID:0050745 / diffuse large B-cell lymphoma	haematopoietic_and_lymphoid_tissue,stomach,lymphoid_neoplasm,diffuse_large_B_cell_lymphoma	COSMIC
DOID:2531 / hematologic cancer	DOID:0050745 / diffuse large B-cell lymphoma	haematopoietic_and_lymphoid_tissue,testis,lymphoid_neoplasm,diffuse_large_B_cell_lymphoma	COSMIC
DOID:2531 / hematologic cancer	DOID:0050745 / diffuse large B-cell lymphoma	haematopoietic_and_lymphoid_tissue,thyroid,lymphoid_neoplasm,diffuse_large_B_cell_lymphoma	COSMIC
DOID:2531 / hematologic cancer	DOID:0050745 / diffuse large B-cell lymphoma	haematopoietic_and_lymphoid_tissue,tongue,lymphoid_neoplasm,diffuse_large_B_cell_lymphoma	COSMIC
DOID:2531 / hematologic cancer	DOID:0050745 / diffuse large B-cell lymphoma	haematopoietic_and_lymphoid_tissue,tonsil,lymphoid_neoplasm,diffuse_large_B_cell_lymphoma	COSMIC
DOID:2531 / hematologic cancer	DOID:0050748 / marginal zone B-cell lymphoma	haematopoietic_and_lymphoid_tissue,extranodal,lymphoid_neoplasm,marginal_zone_lymphoma	COSMIC
DOID:2531 / hematologic cancer	DOID:0050748 / marginal zone B-cell lymphoma	haematopoietic_and_lymphoid_tissue,eye,lymphoid_neoplasm,marginal_zone_lymphoma	COSMIC
DOID:2531 / hematologic cancer	DOID:0050748 / marginal zone B-cell lymphoma	haematopoietic_and_lymphoid_tissue,spleen,lymphoid_neoplasm,marginal_zone_lymphoma	COSMIC
DOID:2531 / hematologic cancer	DOID:0050749 / peripheral T-cell lymphoma	haematopoietic_and_lymphoid_tissue,liver,lymphoid_neoplasm,peripheral_T_cell_lymphoma_unspecified	COSMIC
DOID:8618 / oral cavity cancer	DOID:0050866 / oral squamous cell carcinoma	upper_aerodigestive_tract,mouth,carcinoma,squamous_cell_carcinoma	COSMIC
DOID:2531 / hematologic cancer	DOID:0050873 / follicular lymphoma	haematopoietic_and_lymphoid_tissue,NS,lymphoid_neoplasm,follicular_lymphoma	COSMIC
DOID:2531 / hematologic cancer	DOID:0050873 / follicular lymphoma	haematopoietic_and_lymphoid_tissue,retroperitoneum,lymphoid_neoplasm,follicular_lymphoma	COSMIC
DOID:3953 / adrenal gland cancer	DOID:0050892 / adrenal gland pheochromocytoma	adrenal_gland,NS,pheochromocytoma,NS	COSMIC
DOID:184 / bone cancer	DOID:0050896 / bone squamous cell carcinoma	bone,maxilla,other,squamous_cell_carcinoma	COSMIC
DOID:184 / bone cancer	DOID:0050897 / bone chondrosarcoma	bone,humerus,chondrosarcoma,conventional	COSMIC
DOID:184 / bone cancer	DOID:0050897 / bone chondrosarcoma	bone,ilium,chondrosarcoma,NS	COSMIC
DOID:184 / bone cancer	DOID:0050897 / bone chondrosarcoma	bone,metacarpus,chondrosarcoma,NS	COSMIC
DOID:184 / bone cancer	DOID:0050897 / bone chondrosarcoma	bone,metatarsus,chondrosarcoma,NS	COSMIC
DOID:184 / bone cancer	DOID:0050897 / bone chondrosarcoma	bone,radius,chondrosarcoma,conventional	COSMIC
DOID:184 / bone cancer	DOID:0050897 / bone chondrosarcoma	bone,rib,chondrosarcoma,low_grade_cartilaginous_tumour	COSMIC
DOID:184 / bone cancer	DOID:0050897 / bone chondrosarcoma	bone,scapula,chondrosarcoma,conventional	COSMIC
DOID:184 / bone cancer	DOID:0050897 / bone chondrosarcoma	bone,skull,chondrosarcoma,NS	COSMIC
DOID:184 / bone cancer	DOID:0050897 / bone chondrosarcoma	bone,tibia,chondrosarcoma,conventional	COSMIC
DOID:184 / bone cancer	DOID:0050897 / bone chondrosarcoma	bone,vertebrae,chondrosarcoma,dedifferentiated	COSMIC
DOID:1319 / brain cancer	DOID:0050899 / brainstem medulloblastoma	central_nervous_system,brainstem,primitive_neuroectodermal_tumour-medulloblastoma,WNT_subtype	COSMIC
DOID:184 / bone cancer	DOID:0050900 / sacrum chordoma	bone,sacrum,chordoma,NS	COSMIC
DOID:1319 / brain cancer	DOID:0050901 / corpus callosum oligodendroglioma	central_nervous_system,corpus_callosum,glioma,oligodendroglioma	COSMIC
DOID:8850 / salivary gland cancer	DOID:0050904 / salivary gland carcinoma	salivary_gland,maxilla,carcinoma,adenoid_cystic_carcinoma	COSMIC
DOID:8850 / salivary gland cancer	DOID:0050904 / salivary gland carcinoma	salivary_gland,maxillary_sinus,carcinoma,mucoepidermoid_carcinoma	COSMIC
DOID:8850 / salivary gland cancer	DOID:0050904 / salivary gland carcinoma	salivary_gland,mouth_floor,carcinoma,adenoid_cystic_carcinoma	COSMIC
DOID:8850 / salivary gland cancer	DOID:0050904 / salivary gland carcinoma	salivary_gland,mouth_roof,carcinoma,adenoid_cystic_carcinoma	COSMIC
DOID:8850 / salivary gland cancer	DOID:0050904 / salivary gland carcinoma	salivary_gland,NS,carcinoma,adenoid_cystic_carcinoma	COSMIC
DOID:8850 / salivary gland cancer	DOID:0050904 / salivary gland carcinoma	salivary_gland,parapharyngeal,carcinoma,mucoepidermoid_carcinoma	COSMIC
DOID:8850 / salivary gland cancer	DOID:0050904 / salivary gland carcinoma	salivary_gland,retromolar,carcinoma,adenoid_cystic_carcinoma	COSMIC
DOID:8850 / salivary gland cancer	DOID:0050904 / salivary gland carcinoma	salivary_gland,submandibular,carcinoma,adenoid_cystic_carcinoma	COSMIC
DOID:8850 / salivary gland cancer	DOID:0050904 / salivary gland carcinoma	salivary_gland,sulcus,carcinoma,adenoid_cystic_carcinoma	COSMIC
DOID:8850 / salivary gland cancer	DOID:0050904 / salivary gland carcinoma	salivary_gland,tongue,carcinoma,adenoid_cystic_carcinoma	COSMIC
DOID:2994 / germ cell cancer	DOID:0050907 / mixed extragonadal germ cell cancer	genital_tract,extragonadal,germ_cell_tumour,mixed	COSMIC
DOID:2531 / hematologic cancer	DOID:0050908 / myelodysplastic syndrome	haematopoietic_and_lymphoid_tissue,breast,lymphoid_neoplasm,myelodysplastic_sydrome	COSMIC
DOID:2531 / hematologic cancer	DOID:0050908 / myelodysplastic syndrome	haematopoietic_and_lymphoid_tissue,NS,haematopoietic_neoplasm,myelodysplastic_syndrome	COSMIC
DOID:2531 / hematologic cancer	DOID:0050909 / MALT lymphoma	haematopoietic_and_lymphoid_tissue,ocular_adnexa,lymphoid_neoplasm,MALT_lymphoma	COSMIC
DOID:10155 / intestinal cancer	DOID:0050911 / appendix carcinoid tumor	large_intestine,appendix,carcinoid-endocrine_tumour,NS	COSMIC
DOID:5672 / large intestine cancer	DOID:0050913 / large intestine adenocarcinoma	large_intestine,left,carcinoma,adenocarcinoma	COSMIC
DOID:5672 / large intestine cancer	DOID:0050913 / large intestine adenocarcinoma	large_intestine,right,carcinoma,adenocarcinoma	COSMIC
DOID:1324 / lung cancer	DOID:0050916 / bronchus mucoepidermoid carcinoma	lung,bronchus,carcinoma,mucoepidermoid_carcinoma	COSMIC
DOID:1324 / lung cancer	DOID:0050917 / lung combined type small cell adenocarcinoma	lung,NS,carcinoma,mixed_small_cell_carcinoma-adenocarcinoma	COSMIC
DOID:119 / vaginal cancer	DOID:0050918 / vaginal carcinoma	vagina,NS,carcinoma,NS	COSMIC
DOID:11920 / tracheal cancer	DOID:0050919 / trachea mucoepidermoid carcinoma	upper_aerodigestive_tract,trachea,carcinoma,mucoepidermoid_carcinoma	COSMIC
DOID:0060119 / pharynx cancer	DOID:0050920 / tonsil squamous cell carcinoma	upper_aerodigestive_tract,tonsil,carcinoma,squamous_cell_carcinoma	COSMIC
DOID:0060119 / pharynx cancer	DOID:0050921 / pharynx squamous cell carcinoma	upper_aerodigestive_tract,pharynx,carcinoma,squamous_cell_carcinoma	COSMIC
DOID:3119 / gastrointestinal system cancer	DOID:0050922 / gastrointestinal carcinoma	upper_aerodigestive_tract,NS,carcinoma,NS	COSMIC
DOID:3277 / thymus cancer	DOID:0050923 / spindle epithelial tumour with thymus-like differentiation tumor	thymus,thyroid,other,spindle_epithelial_tumour_with_thymus_like_differentiation	COSMIC
DOID:4045 / muscle cancer	DOID:0050924 / striated muscle rhabdoid tumor	soft_tissue,striated_muscle,rhabdoid_tumour,NS	COSMIC
DOID:10155 / intestinal cancer	DOID:0050925 / small intestine carcinoid neuroendocrine tumor	small_intestine,NS,carcinoid-endocrine_tumour,NS	COSMIC
DOID:13499 / jejunal cancer	DOID:0050926 / jejunal adenocarcinoma	small_intestine,jejunum,carcinoma,adenocarcinoma	COSMIC
DOID:4159 / skin cancer	DOID:0050928 / ovarian melanoma	skin,ovary,malignant_melanoma,NS	COSMIC
DOID:4159 / skin cancer	DOID:0050929 / mucosal melanoma	skin,mucosal,malignant_melanoma,NS	COSMIC
DOID:8850 / salivary gland cancer	DOID:0050930 / sublingual gland adenoid cystic carcinoma	salivary_gland,sublingual,carcinoma,adenoid_cystic_carcinoma	COSMIC
DOID:8850 / salivary gland cancer	DOID:0050931 / parotid gland adenoid cystic carcinoma	salivary_gland,parotid,carcinoma,adenoid_cystic_carcinoma	COSMIC
DOID:1324 / lung cancer	DOID:0050932 / lung mucoepidermoid carcinoma	lung,NS,carcinoma,mucoepidermoid_carcinoma	COSMIC
DOID:2394 / ovarian cancer	DOID:0050933 / ovarian serous carcinoma	ovary,NS,carcinoma,serous_carcinoma	COSMIC
DOID:2394 / ovarian cancer	DOID:0050934 / ovarian clear cell carcinoma	ovary,NS,carcinoma,clear_cell_carcinoma	COSMIC
DOID:1192 / peripheral nervous system neoplasm	DOID:0050935 / cervical neuroblastoma	autonomic_ganglia,cervical,neuroblastoma,NS	COSMIC
DOID:3953 / adrenal gland cancer	DOID:0050936 / extra-adrenal pheochromocytoma	adrenal_gland,extraadrenal,pheochromocytoma,NS	COSMIC
DOID:5875 / retroperitoneal cancer	DOID:0050937 / retroperitoneal neuroblastoma	autonomic_ganglia,retroperitoneum,neuroblastoma,NS	COSMIC
DOID:2531 / hematologic cancer	DOID:0060058 / lymphoma	haematopoietic_and_lymphoid_tissue,lymphoid_neoplasm,NS,haematopoietic_and_lymphoid_tissue	COSMIC
DOID:2531 / hematologic cancer	DOID:0060058 / lymphoma	haematopoietic_and_lymphoid_tissue,NS,lymphoid_neoplasm,NS	COSMIC
DOID:1319 / brain cancer	DOID:0060104 / cerebellar medulloblastoma	central_nervous_system,cerebellum,primitive_neuroectodermal_tumour-medulloblastoma,SHH_subtype	COSMIC
DOID:1319 / brain cancer	DOID:0060104 / cerebellar medulloblastoma	central_nervous_system,cerebral_hemisphere,primitive_neuroectodermal_tumour-medulloblastoma,NS	COSMIC
DOID:1319 / brain cancer	DOID:0060105 / brain medulloblastoma	central_nervous_system,brain,primitive_neuroectodermal_tumour-medulloblastoma,desmoplastic	COSMIC
DOID:1319 / brain cancer	DOID:0060105 / brain medulloblastoma	central_nervous_system,brain,primitive_neuroectodermal_tumour-medulloblastoma,NS	COSMIC
DOID:1319 / brain cancer	DOID:0060105 / brain medulloblastoma	central_nervous_system,medulla,primitive_neuroectodermal_tumour-medulloblastoma,NS	COSMIC
DOID:1319 / brain cancer	DOID:0060105 / brain medulloblastoma	central_nervous_system,parietooccipital,glioma,oligodendroglioma_Grade_II	COSMIC
DOID:1319 / brain cancer	DOID:0060105 / brain medulloblastoma	central_nervous_system,supratentorial,primitive_neuroectodermal_tumour-medulloblastoma,NS	COSMIC
DOID:1319 / brain cancer	DOID:0060105 / brain medulloblastoma	central_nervous_system,temporooccipital,primitive_neuroectodermal_tumour-medulloblastoma,NS	COSMIC
DOID:4159 / skin cancer	DOID:10047 / nodular malignant melanoma	skin,leg,malignant_melanoma,nodular	COSMIC
DOID:4159 / skin cancer	DOID:10047 / nodular malignant melanoma	skin,lower_extremity,malignant_melanoma,nodular	COSMIC
DOID:4159 / skin cancer	DOID:10047 / nodular malignant melanoma	skin,trunk,malignant_melanoma,nodular	COSMIC
DOID:4159 / skin cancer	DOID:10047 / nodular malignant melanoma	skin,upper_extremity,malignant_melanoma,nodular	COSMIC
DOID:4159 / skin cancer	DOID:10047 / nodular malignant melanoma	skin,vulva,malignant_melanoma,nodular	COSMIC
DOID:10153 / ileum cancer	DOID:10153 / ileum cancer	small_intestine,ileum,carcinoid-endocrine_tumour,NS	COSMIC
DOID:10155 / intestinal cancer	DOID:10155 / intestinal cancer	large_intestine,NS,NS,NS	COSMIC
DOID:10283 / prostate cancer	DOID:10286 / prostate carcinoma	prostate,NS,carcinoma,NS	COSMIC
DOID:5559 / mediastinal cancer	DOID:10660 / mediastinum neuroblastoma	autonomic_ganglia,mediastinum,neuroblastoma,NS	COSMIC
DOID:1115 / sarcoma	DOID:1115 / sarcoma	soft_tissue,NS,sarcoma,NS	COSMIC
DOID:1319 / brain cancer	DOID:14384 / parietal lobe neoplasm	central_nervous_system,parietal_lobe,glioma,ependymoma	COSMIC
DOID:170 / endocrine gland cancer	DOID:1664 / pineoblastoma	central_nervous_system,pineal_gland,primitive_neuroectodermal_tumour-medulloblastoma,pineoblastoma	COSMIC
DOID:1725 / peritoneum cancer	DOID:1788 / peritoneal mesothelioma	peritoneum,NS,mesothelioma,NS	COSMIC
DOID:1793 / pancreatic cancer	DOID:1793 / pancreatic cancer	pancreas,NS,NS,NS	COSMIC
DOID:1793 / pancreatic cancer	DOID:1798 / pancreatic endocrine carcinoma	pancreas,NS,carcinoid-endocrine_tumour,islet_cell	COSMIC
DOID:1909 / melanoma	DOID:1909 / melanoma	NS,NS,malignant_melanoma,NS	COSMIC
DOID:4045 / muscle cancer	DOID:1967 / leiomyosarcoma	soft_tissue,smooth_muscle,leiomyosarcoma,NS	COSMIC
DOID:1964 / fallopian tube cancer	DOID:1970 / fallopian tube carcinosarcoma	fallopian_tube,NS,carcinoma,carcinosarcoma-malignant_mesodermal_mixed_tumour	COSMIC
DOID:1993 / rectum cancer	DOID:1993 / rectum cancer	large_intestine,rectum,NS,NS	COSMIC
DOID:1993 / rectum cancer	DOID:1996 / rectum adenocarcinoma	large_intestine,rectum,carcinoma,adenocarcinoma	COSMIC
DOID:201 / connective tissue cancer	DOID:201 / connective tissue cancer	soft_tissue,fibrous_tissue_and_uncertain_origin,NS,NS	COSMIC
DOID:1245 / vulva cancer	DOID:2101 / vulva squamous cell carcinoma	vulva,NS,carcinoma,squamous_cell_carcinoma	COSMIC
DOID:1319 / brain cancer	DOID:2129 / atypical teratoid rhabdoid tumor	central_nervous_system,brain,atypical_teratoid-rhabdoid_tumour,NS	COSMIC
DOID:1319 / brain cancer	DOID:2129 / atypical teratoid rhabdoid tumor	central_nervous_system,midbrain,atypical_teratoid-rhabdoid_tumour,NS	COSMIC
DOID:219 / colon cancer	DOID:219 / colon cancer	large_intestine,colon,NS,NS	COSMIC
DOID:219 / colon cancer	DOID:234 / colon adenocarcinoma	large_intestine,colon,carcinoma,adenocarcinoma	COSMIC
DOID:219 / colon cancer	DOID:234 / colon adenocarcinoma	large_intestine,NS,carcinoma,adenocarcinoma	COSMIC
DOID:175 / vascular cancer	DOID:2431 / glomus tumor	soft_tissue,blood_vessel,glomus_tumour,NS	COSMIC
DOID:10283 / prostate cancer	DOID:2526 / prostate adenocarcinoma	prostate,NS,carcinoma,adenocarcinoma	COSMIC
DOID:363 / uterine cancer	DOID:2871 / endometrial carcinoma	endometrium,NS,carcinoma,endometrioid_carcinoma	COSMIC
DOID:363 / uterine cancer	DOID:2871 / endometrial carcinoma	endometrium,NS,carcinoma,endometrioid_carcinoma or serous_carcinoma	COSMIC
DOID:2596 / larynx cancer	DOID:2876 / laryngeal squamous cell carcinoma	upper_aerodigestive_tract,larynx,carcinoma,squamous_cell_carcinoma	COSMIC
DOID:5672 / large intestine cancer	DOID:3039 / cecum adenocarcinoma	large_intestine,caecum,carcinoma,adenocarcinoma	COSMIC
DOID:3070 / malignant glioma	DOID:3068 / glioblastoma multiforme	central_nervous_system,basal_ganglia,glioma,astrocytoma_Grade_IV	COSMIC
DOID:3070 / malignant glioma	DOID:3068 / glioblastoma multiforme	central_nervous_system,brain,glioma,astrocytoma_Grade_IV	COSMIC
DOID:3070 / malignant glioma	DOID:3068 / glioblastoma multiforme	central_nervous_system,cerebrum,glioma,astrocytoma_Grade_IV	COSMIC
DOID:3070 / malignant glioma	DOID:3068 / glioblastoma multiforme	central_nervous_system,cingulate_gyrus,glioma,astrocytoma_Grade_IV	COSMIC
DOID:3070 / malignant glioma	DOID:3068 / glioblastoma multiforme	central_nervous_system,frontal_lobe,glioma,astrocytoma_Grade_IV	COSMIC
DOID:3070 / malignant glioma	DOID:3068 / glioblastoma multiforme	central_nervous_system,frontotemporal,glioma,astrocytoma_Grade_IV	COSMIC
DOID:3070 / malignant glioma	DOID:3068 / glioblastoma multiforme	central_nervous_system,intraventricular,glioma,astrocytoma_Grade_IV	COSMIC
DOID:3070 / malignant glioma	DOID:3068 / glioblastoma multiforme	central_nervous_system,occipital_lobe,glioma,astrocytoma_Grade_IV	COSMIC
DOID:3070 / malignant glioma	DOID:3068 / glioblastoma multiforme	central_nervous_system,posterior_fossa,glioma,astrocytoma_Grade_IV	COSMIC
DOID:3070 / malignant glioma	DOID:3068 / glioblastoma multiforme	central_nervous_system,temporal_lobe,glioma,astrocytoma_Grade_IV	COSMIC
DOID:3070 / malignant glioma	DOID:3068 / glioblastoma multiforme	central_nervous_system,temporoparietal,glioma,astrocytoma_Grade_IV	COSMIC
DOID:3070 / malignant glioma	DOID:3068 / glioblastoma multiforme	central_nervous_system,thalamus,glioma,astrocytoma_Grade_IV	COSMIC
DOID:3070 / malignant glioma	DOID:3078 / grade III astrocytoma	central_nervous_system,frontoparietal,glioma,astrocytoma_Grade_III	COSMIC
DOID:4159 / skin cancer	DOID:3151 / skin squamous cell carcinoma	skin,ear,carcinoma,squamous_cell_carcinoma	COSMIC
DOID:4159 / skin cancer	DOID:3151 / skin squamous cell carcinoma	skin,face,carcinoma,squamous_cell_carcinoma	COSMIC
DOID:4159 / skin cancer	DOID:3151 / skin squamous cell carcinoma	skin,hand,carcinoma,squamous_cell_carcinoma	COSMIC
DOID:4159 / skin cancer	DOID:3151 / skin squamous cell carcinoma	skin,scalp,carcinoma,squamous_cell_carcinoma	COSMIC
DOID:1319 / brain cancer	DOID:3187 / brain oligodendroglioma	central_nervous_system,brain,glioma,oligodendroglioma_Grade_II	COSMIC
DOID:1319 / brain cancer	DOID:3187 / brain oligodendroglioma	central_nervous_system,brain,glioma,oligodendroglioma_Grade_III	COSMIC
DOID:1319 / brain cancer	DOID:3187 / brain oligodendroglioma	central_nervous_system,lateral_ventricle,glioma,oligodendroglioma_Grade_II	COSMIC
DOID:1192 / peripheral nervous system neoplasm	DOID:3193 / peripheral nerve sheath neoplasm	soft_tissue,nerve_sheath,malignant_peripheral_nerve_sheath_tumour,NS	COSMIC
DOID:3277 / thymus cancer	DOID:3275 / thymoma	thymus,NS,thymoma,NS	COSMIC
DOID:184 / bone cancer	DOID:3368 / bone Ewing's sarcoma	bone,pelvis,Ewings_sarcoma-peripheral_primitive_neuroectodermal_tumour,NS	COSMIC
DOID:184 / bone cancer	DOID:3376 / bone osteosarcoma	bone,femur,osteosarcoma,osteoblastic	COSMIC
DOID:184 / bone cancer	DOID:3376 / bone osteosarcoma	bone,fibula,osteosarcoma,NS	COSMIC
DOID:184 / bone cancer	DOID:3376 / bone osteosarcoma	bone,NS,osteosarcoma,NS	COSMIC
DOID:201 / connective tissue cancer	DOID:3382 / liposarcoma	soft_tissue,fat,liposarcoma,NS	COSMIC
DOID:5672 / large intestine cancer	DOID:3447 / anus adenocarcinoma	large_intestine,anus,carcinoma,adenocarcinoma	COSMIC
DOID:11615 / penile cancer	DOID:3449 / penis carcinoma	penis,NS,carcinoma,NS	COSMIC
DOID:1612 / breast cancer	DOID:3459 / breast carcinoma	breast,NS,carcinoma,basal_(triple-negative)_carcinoma	COSMIC
DOID:1612 / breast cancer	DOID:3459 / breast carcinoma	breast,NS,carcinoma,HER-positive_carcinoma	COSMIC
DOID:1612 / breast cancer	DOID:3459 / breast carcinoma	breast,NS,carcinoma,lobular_carcinoma	COSMIC
DOID:1612 / breast cancer	DOID:3459 / breast carcinoma	breast,NS,carcinoma,NS	COSMIC
DOID:201 / connective tissue cancer	DOID:3507 / dermatofibrosarcoma protuberans	soft_tissue,fibrous_tissue_and_uncertain_origin,dermatofibrosarcoma_protuberans,NS	COSMIC
DOID:11239 / appendix cancer	DOID:3559 / pseudomyxoma peritonei	peritoneum,appendix,other,pseudomyxoma_peritonei	COSMIC
DOID:3565 / meningioma	DOID:3565 / meningioma	meninges,NS,meningioma,NS	COSMIC
DOID:1793 / pancreatic cancer	DOID:3587 / pancreatic ductal carcinoma	pancreas,NS,carcinoma,ductal_carcinoma	COSMIC
DOID:2531 / hematologic cancer	DOID:3664 / mast cell neoplasm	haematopoietic_and_lymphoid_tissue,gastrointestinal_tract_(site_indeterminate),haematopoietic_neoplasm,mast_cell_neoplasm	COSMIC
DOID:2531 / hematologic cancer	DOID:3664 / mast cell neoplasm	haematopoietic_and_lymphoid_tissue,NS,haematopoietic_neoplasm,mast_cell_neoplasm	COSMIC
DOID:10534 / stomach cancer	DOID:3717 / gastric adenocarcinoma	stomach,NS,adenocarcinoma,NS	COSMIC
DOID:10534 / stomach cancer	DOID:3717 / gastric adenocarcinoma	stomach,NS,carcinoma,adenocarcinoma	COSMIC
DOID:4362 / cervical cancer	DOID:3744 / cervical squamous cell carcinoma	cervix,NS,carcinoma,squamous_cell_carcinoma	COSMIC
DOID:5041 / esophageal cancer	DOID:3748 / esophagus squamous cell carcinoma	oesophagus,middle_third,carcinoma,squamous_cell_carcinoma	COSMIC
DOID:5041 / esophageal cancer	DOID:3748 / esophagus squamous cell carcinoma	oesophagus,NS,carcinoma,squamous_cell_carcinoma	COSMIC
DOID:5041 / esophageal cancer	DOID:3748 / esophagus squamous cell carcinoma	oesophagus,upper_third,carcinoma,squamous_cell_carcinoma	COSMIC
DOID:1319 / brain cancer	DOID:3857 / large cell medulloblastoma	central_nervous_system,brain,primitive_neuroectodermal_tumour-medulloblastoma,large_cell	COSMIC
DOID:1324 / lung cancer	DOID:3904 / bronchus carcinoma	lung,right_bronchus,carcinoma,mucoepidermoid_carcinoma	COSMIC
DOID:1324 / lung cancer	DOID:3905 / lung carcinoma	lung,right,carcinoma,adenocarcinoma	COSMIC
DOID:1324 / lung cancer	DOID:3907 / lung squamous cell carcinoma	lung,lower_lobe,carcinoma,squamous_cell_carcinoma	COSMIC
DOID:1324 / lung cancer	DOID:3907 / lung squamous cell carcinoma	lung,NS,carcinoma,squamous_cell_carcinoma	COSMIC
DOID:1324 / lung cancer	DOID:3907 / lung squamous cell carcinoma	lung,upper_lobe,carcinoma,squamous_cell_carcinoma	COSMIC
DOID:1324 / lung cancer	DOID:3908 / non-small cell lung carcinoma	lung,NS,carcinoma,non_small_cell_carcinoma	COSMIC
DOID:1324 / lung cancer	DOID:3910 / lung adenocarcinoma	lung,left,carcinoma,adenocarcinoma	COSMIC
DOID:1324 / lung cancer	DOID:3910 / lung adenocarcinoma	lung,left_lower_lobe,carcinoma,adenocarcinoma	COSMIC
DOID:1324 / lung cancer	DOID:3910 / lung adenocarcinoma	lung,left_upper_lobe,carcinoma,adenocarcinoma	COSMIC
DOID:1324 / lung cancer	DOID:3910 / lung adenocarcinoma	lung,middle_lobe,carcinoma,adenocarcinoma	COSMIC
DOID:1324 / lung cancer	DOID:3910 / lung adenocarcinoma	lung,NS,carcinoma,adenocarcinoma	COSMIC
DOID:1324 / lung cancer	DOID:3910 / lung adenocarcinoma	lung,right_lower_lobe,carcinoma,adenocarcinoma	COSMIC
DOID:1324 / lung cancer	DOID:3910 / lung adenocarcinoma	lung,right_upper_lobe,carcinoma,adenocarcinoma	COSMIC
DOID:1781 / thyroid cancer	DOID:3973 / thyroid medullary carcinoma	thyroid,NS,carcinoma,medullary_carcinoma	COSMIC
DOID:3996 / urinary system cancer	DOID:3996 / urinary system cancer	urinary_tract,NS,carcinoma,NS	COSMIC
DOID:11054 / urinary bladder cancer	DOID:4007 / bladder carcinoma	urinary_tract,bladder,carcinoma,NS	COSMIC
DOID:1793 / pancreatic cancer	DOID:4074 / pancreas adenocarcinoma	pancreas,NS,carcinoma,adenocarcinoma	COSMIC
DOID:4159 / skin cancer	DOID:4159 / skin cancer	skin,eye,adnexal_tumour,malignant_adnexal_tumour	COSMIC
DOID:4159 / skin cancer	DOID:4159 / skin cancer	skin,groin,adnexal_tumour,malignant_adnexal_tumour	COSMIC
DOID:263 / kidney cancer	DOID:4450 / renal cell carcinoma	kidney,NS,carcinoma,renal_cell_carcinoma	COSMIC
DOID:263 / kidney cancer	DOID:4451 / renal carcinoma	kidney,NS,carcinoma,NS	COSMIC
DOID:263 / kidney cancer	DOID:4465 / papillary renal cell carcinoma	Kidney renal papillary cell carcinoma [KIRP]	COSMIC
DOID:263 / kidney cancer	DOID:4467 / renal clear cell carcinoma	kidney,NS,carcinoma,clear_cell_renal_cell_carcinoma	COSMIC
DOID:1324 / lung cancer	DOID:4556 / lung large cell carcinoma	lung,NS,carcinoma,large_cell_carcinoma	COSMIC
DOID:2994 / germ cell cancer	DOID:4743 / mixed testicular germ cell tumor	testis,NS,germ_cell_tumour,mixed	COSMIC
DOID:3070 / malignant glioma	DOID:4851 / pilocytic astrocytoma	central_nervous_system,caudate_nucleus,glioma,astrocytoma_Grade_I	COSMIC
DOID:3070 / malignant glioma	DOID:4851 / pilocytic astrocytoma	central_nervous_system,diencephalon,glioma,astrocytoma_Grade_I	COSMIC
DOID:3070 / malignant glioma	DOID:4851 / pilocytic astrocytoma	central_nervous_system,optic_nerve,glioma,astrocytoma_Grade_I	COSMIC
DOID:3070 / malignant glioma	DOID:4851 / pilocytic astrocytoma	central_nervous_system,sella_turcica,glioma,astrocytoma_Grade_I	COSMIC
DOID:8850 / salivary gland cancer	DOID:8618 / oral cavity cancer	salivary_gland,face,carcinoma,adenoid_cystic_carcinoma	COSMIC
DOID:0060073 / lymphatic system cancer	DOID:0060073 / lymphatic system cancer	upper_aerodigestive_tract,lymph_node,carcinoma,adenoid_cystic_carcinoma	COSMIC
DOID:4606 / bile duct cancer	DOID:4896 / bile duct adenocarcinoma	biliary_tract,bile_duct,carcinoma,adenocarcinoma	COSMIC
DOID:1793 / pancreatic cancer	DOID:4905 / pancreatic carcinoma	pancreas,NS,carcinoma,NS	COSMIC
DOID:5041 / esophageal cancer	DOID:4914 / esophagus adenocarcinoma	oesophagus,lower_third,carcinoma,adenocarcinoma	COSMIC
DOID:5041 / esophageal cancer	DOID:4914 / esophagus adenocarcinoma	oesophagus,NS,carcinoma,adenocarcinoma	COSMIC
DOID:10021 / duodenum cancer	DOID:4932 / ampulla of Vater carcinoma	pancreas,ampulla_of_Vater,carcinoma,ductal_carcinoma	COSMIC
DOID:11819 / ureter cancer	DOID:4939 / ureter carcinoma	urinary_tract,ureter,carcinoma,NS	COSMIC
DOID:2531 / hematologic cancer	DOID:4971 / myelofibrosis	haematopoietic_and_lymphoid_tissue,skin,haematopoietic_neoplasm,myelofibrosis	COSMIC
DOID:1324 / lung cancer	DOID:5409 / lung small cell carcinoma	lung,NS,carcinoma,small_cell_carcinoma	COSMIC
DOID:5612 / spinal cancer	DOID:5503 / spinal cord ependymoma	central_nervous_system,spinal_cord,glioma,ependymoma	COSMIC
DOID:10811 / nasal cavity cancer	DOID:5515 / nasal cavity squamous cell carcinoma	upper_aerodigestive_tract,sinonasal_and_nasal_cavity,carcinoma,squamous_cell_carcinoma	COSMIC
DOID:4159 / skin cancer	DOID:5518 / penis squamous cell carcinoma	skin,penis,carcinoma,squamous_cell_carcinoma	COSMIC
DOID:5099 / middle ear cancer	DOID:5526 / middle ear squamous cell carcinoma	upper_aerodigestive_tract,middle_ear,carcinoma,squamous_cell_carcinoma	COSMIC
DOID:10534 / stomach cancer	DOID:5579 / gastric gastrinoma	gastrointestinal_tract_(site_indeterminate),lymph_node,carcinoid-endocrine_tumour,gastrinoma	COSMIC
DOID:1319 / brain cancer	DOID:5648 / choroid plexus carcinoma	central_nervous_system,choroid_plexus,other,choroid_plexus_carcinoma	COSMIC
DOID:3953 / adrenal gland cancer	DOID:5718 / adrenal neuroblastoma	autonomic_ganglia,adrenal_gland,neuroblastoma,NS	COSMIC
DOID:1793 / pancreatic cancer	DOID:5742 / pancreatic acinar cell adenocarcinoma	pancreas,NS,carcinoma,acinar_carcinoma	COSMIC
DOID:363 / uterine cancer	DOID:5750 / uterine corpus serous adenocarcinoma	endometrium,NS,carcinoma,serous_carcinoma	COSMIC
DOID:263 / kidney cancer	DOID:5974 / renal pelvis transitional cell carcinoma	urinary_tract,renal_pelvis,carcinoma,transitional_cell_carcinoma	COSMIC
DOID:2174 / ocular cancer	DOID:6037 / spindle cell intraocular melanoma	eye,uveal_tract,malignant_melanoma,spindle	COSMIC
DOID:2394 / ovarian cancer	DOID:6212 / ovarian endometrial cancer	endometrium,ovary,endometriosis,NS	COSMIC
DOID:2531 / hematologic cancer	DOID:6354 / CLL/SLL	haematopoietic_and_lymphoid_tissue,NS,lymphoid_neoplasm,chronic_lymphocytic_leukaemia-small_lymphocytic_lymphoma	COSMIC
DOID:4159 / skin cancer	DOID:6367 / acral lentiginous melanoma	skin,acral,malignant_melanoma,NS	COSMIC
DOID:4159 / skin cancer	DOID:6367 / acral lentiginous melanoma	skin,foot,malignant_melanoma,acral_lentiginous	COSMIC
DOID:4159 / skin cancer	DOID:6367 / acral lentiginous melanoma	skin,sole,malignant_melanoma,acral_lentiginous	COSMIC
DOID:4159 / skin cancer	DOID:6367 / acral lentiginous melanoma	skin,subungual,malignant_melanoma,acral_lentiginous	COSMIC
DOID:201 / connective tissue cancer	DOID:6496 / extraskeletal myxoid chondrosarcoma	bone,extraskeletal,chondrosarcoma,myxoid	COSMIC
DOID:3070 / malignant glioma	DOID:6726 / fibrillary astrocytoma	central_nervous_system,brain,glioma,astrocytoma_Grade_II	COSMIC
DOID:3070 / malignant glioma	DOID:6726 / fibrillary astrocytoma	central_nervous_system,cerebral_cortex,glioma,astrocytoma_Grade_II	COSMIC
DOID:1793 / pancreatic cancer	DOID:6827 / pancreatic solid pseudopapillary carcinoma	pancreas,NS,carcinoma,solid_pseudopapillary_carcinoma	COSMIC
DOID:3571 / liver cancer	DOID:684 / hepatocellular carcinoma	liver,NS,carcinoma,hepatocellular_carcinoma	COSMIC
DOID:3571 / liver cancer	DOID:686 / liver carcinoma	liver,NS,carcinoma,NS	COSMIC
DOID:2531 / hematologic cancer	DOID:707 / B-cell lymphoma	haematopoietic_and_lymphoid_tissue,central_nervous_system,lymphoid_neoplasm,B_cell_lymphoma_unspecified	COSMIC
DOID:9917 / pleural cancer	DOID:7474 / malignant pleural mesothelioma	pleura,NS,mesothelioma,epithelial	COSMIC
DOID:2174 / ocular cancer	DOID:768 / retinoblastoma	eye,retina,retinoblastoma,NS	COSMIC
DOID:1192 / peripheral nervous system neoplasm	DOID:769 / neuroblastoma	autonomic_ganglia,NS,neuroblastoma,NS	COSMIC
DOID:1192 / peripheral nervous system neoplasm	DOID:769 / neuroblastoma	autonomic_ganglia,paraspinal,neuroblastoma,NS	COSMIC
DOID:1612 / breast cancer	DOID:7953 / nipple duct carcinoma	breast,NS,carcinoma,ductal_carcinoma	COSMIC
DOID:2531 / hematologic cancer	DOID:8552 / chronic myeloid leukemia	haematopoietic_and_lymphoid_tissue,NS,haematopoietic_neoplasm,chronic_myeloid_leukaemia	COSMIC
DOID:2531 / hematologic cancer	DOID:8584 / Burkitt lymphoma	haematopoietic_and_lymphoid_tissue,NS,lymphoid_neoplasm,Burkitt_lymphoma	COSMIC
DOID:4159 / skin cancer	DOID:8923 / skin melanoma	skin,abdomen,malignant_melanoma,NS	COSMIC
DOID:4159 / skin cancer	DOID:8923 / skin melanoma	skin,ankle,malignant_melanoma,NS	COSMIC
DOID:4159 / skin cancer	DOID:8923 / skin melanoma	skin,anorectal,malignant_melanoma,NS	COSMIC
DOID:4159 / skin cancer	DOID:8923 / skin melanoma	skin,arm,malignant_melanoma,NS	COSMIC
DOID:4159 / skin cancer	DOID:8923 / skin melanoma	skin,axilla,malignant_melanoma,NS	COSMIC
DOID:4159 / skin cancer	DOID:8923 / skin melanoma	skin,back,malignant_melanoma,NS	COSMIC
DOID:4159 / skin cancer	DOID:8923 / skin melanoma	skin,breast,malignant_melanoma,NS	COSMIC
DOID:4159 / skin cancer	DOID:8923 / skin melanoma	skin,chest,malignant_melanoma,NS	COSMIC
DOID:4159 / skin cancer	DOID:8923 / skin melanoma	skin,chronically_sun_exposed_site,malignant_melanoma,NS	COSMIC
DOID:4159 / skin cancer	DOID:8923 / skin melanoma	skin,ear,malignant_melanoma,NS	COSMIC
DOID:4159 / skin cancer	DOID:8923 / skin melanoma	skin,extremity,malignant_melanoma,NS	COSMIC
DOID:4159 / skin cancer	DOID:8923 / skin melanoma	skin,eye,malignant_melanoma,NS	COSMIC
DOID:4159 / skin cancer	DOID:8923 / skin melanoma	skin,face,malignant_melanoma,NS	COSMIC
DOID:4159 / skin cancer	DOID:8923 / skin melanoma	skin,foot,malignant_melanoma,NS	COSMIC
DOID:4159 / skin cancer	DOID:8923 / skin melanoma	skin,forearm,malignant_melanoma,NS	COSMIC
DOID:4159 / skin cancer	DOID:8923 / skin melanoma	skin,forearm,malignant_melanoma,superficial_spreading	COSMIC
DOID:4159 / skin cancer	DOID:8923 / skin melanoma	skin,hand,malignant_melanoma,NS	COSMIC
DOID:4159 / skin cancer	DOID:8923 / skin melanoma	skin,head_neck,malignant_melanoma,superficial_spreading	COSMIC
DOID:4159 / skin cancer	DOID:8923 / skin melanoma	skin,hip,malignant_melanoma,NS	COSMIC
DOID:4159 / skin cancer	DOID:8923 / skin melanoma	skin,intermittently_sun_exposed_site,malignant_melanoma,superficial_spreading	COSMIC
DOID:4159 / skin cancer	DOID:8923 / skin melanoma	skin,knee,malignant_melanoma,NS	COSMIC
DOID:4159 / skin cancer	DOID:8923 / skin melanoma	skin,labia,malignant_melanoma,NS	COSMIC
DOID:4159 / skin cancer	DOID:8923 / skin melanoma	skin,leg,malignant_melanoma,NS	COSMIC
DOID:4159 / skin cancer	DOID:8923 / skin melanoma	skin,leg,malignant_melanoma,superficial_spreading	COSMIC
DOID:4159 / skin cancer	DOID:8923 / skin melanoma	skin,lower_back,malignant_melanoma,superficial_spreading	COSMIC
DOID:4159 / skin cancer	DOID:8923 / skin melanoma	skin,lower_leg,malignant_melanoma,NS	COSMIC
DOID:4159 / skin cancer	DOID:8923 / skin melanoma	skin,meninges,malignant_melanoma,NS	COSMIC
DOID:4159 / skin cancer	DOID:8923 / skin melanoma	skin,neck,malignant_melanoma,NS	COSMIC
DOID:4159 / skin cancer	DOID:8923 / skin melanoma	skin,nipple,malignant_melanoma,NS	COSMIC
DOID:4159 / skin cancer	DOID:8923 / skin melanoma	skin,non_chronically_sun_exposed_site,malignant_melanoma,NS	COSMIC
DOID:4159 / skin cancer	DOID:8923 / skin melanoma	skin,NS,malignant_melanoma,NS	COSMIC
DOID:4159 / skin cancer	DOID:8923 / skin melanoma	skin,pubis,malignant_melanoma,superficial_spreading	COSMIC
DOID:4159 / skin cancer	DOID:8923 / skin melanoma	skin,scalp,malignant_melanoma,NS	COSMIC
DOID:4159 / skin cancer	DOID:8923 / skin melanoma	skin,shoulder,malignant_melanoma,NS	COSMIC
DOID:4159 / skin cancer	DOID:8923 / skin melanoma	skin,sole,malignant_melanoma,NS	COSMIC
DOID:4159 / skin cancer	DOID:8923 / skin melanoma	skin,sun_exposed_site,malignant_melanoma,NS	COSMIC
DOID:4159 / skin cancer	DOID:8923 / skin melanoma	skin,trunk,malignant_melanoma,NS	COSMIC
DOID:4159 / skin cancer	DOID:8923 / skin melanoma	skin,upper_arm,malignant_melanoma,NS	COSMIC
DOID:4159 / skin cancer	DOID:8923 / skin melanoma	skin,upper_back,malignant_melanoma,NS	COSMIC
DOID:4159 / skin cancer	DOID:8923 / skin melanoma	skin,upper_leg,malignant_melanoma,NS	COSMIC
DOID:2531 / hematologic cancer	DOID:9119 / acute myeloid leukemia	haematopoietic_and_lymphoid_tissue,NS,haematopoietic_neoplasm,acute_myeloid_leukaemia	COSMIC
DOID:2531 / hematologic cancer	DOID:9538 / multiple myeloma	haematopoietic_and_lymphoid_tissue,NS,lymphoid_neoplasm,plasma_cell_myeloma	COSMIC
DOID:2531 / hematologic cancer	DOID:9952 / acute lymphocytic leukemia	haematopoietic_and_lymphoid_tissue,NS,lymphoid_neoplasm,acute_lymphoblastic_B_cell_leukaemia	COSMIC
DOID:2531 / hematologic cancer	DOID:9952 / acute lymphocytic leukemia	haematopoietic_and_lymphoid_tissue,NS,lymphoid_neoplasm,acute_lymphoblastic_T_cell_leukaemia	COSMIC
DOID:11934 / head and neck cancer	DOID:5520 / head and neck squamous cell carcinoma	upper_aerodigestive_tract,head_neck,carcinoma,squamous_cell_carcinoma	COSMIC
DOID:11934 / head and neck cancer	DOID:1542 / head and neck carcinoma	upper_aerodigestive_tract,head_neck,carcinoma,NS	COSMIC
DOID:2531 / hematologic cancer	DOID:0060058 / lymphoma	lymphoma, including hodgkins	EDRN
DOID:10283 / prostate cancer	DOID:10283 / prostate cancer	prostate	EDRN
DOID:10534 / stomach cancer	DOID:10534 / stomach cancer	stomach	EDRN
DOID:11054 / urinary bladder cancer	DOID:11054 / urinary bladder cancer	bladder	EDRN
DOID:119 / vaginal cancer	DOID:119 / vaginal cancer	vagina	EDRN
DOID:2531 / hematologic cancer	DOID:1240 / leukemia	leukemia	EDRN
DOID:1319 / brain cancer	DOID:1319 / brain cancer	brain	EDRN
DOID:1324 / lung cancer	DOID:1324 / lung cancer	lung	EDRN
DOID:1612 / breast cancer	DOID:1612 / breast cancer	breast	EDRN
DOID:1781 / thyroid cancer	DOID:1781 / thyroid cancer	thyroid	EDRN
DOID:1790 / malignant mesothelioma	DOID:1790 / malignant mesothelioma	mesothelioma	EDRN
DOID:1793 / pancreatic cancer	DOID:1793 / pancreatic cancer	pancreas	EDRN
DOID:184 / bone cancer	DOID:184 / bone cancer	bone	EDRN
DOID:1993 / rectum cancer	DOID:1993 / rectum cancer	rectum	EDRN
DOID:219 / colon cancer	DOID:219 / colon cancer	colon	EDRN
DOID:2394 / ovarian cancer	DOID:2394 / ovarian cancer	ovary	EDRN
DOID:2596 / larynx cancer	DOID:2596 / larynx cancer	larynx	EDRN
DOID:263 / kidney cancer	DOID:263 / kidney cancer	kidney	EDRN
DOID:363 / uterine cancer	DOID:2871 / endometrial carcinoma	endometrium	EDRN
DOID:2998 / testicular cancer	DOID:2998 / testicular cancer	testis	EDRN
DOID:3121 / gallbladder cancer	DOID:3121 / gallbladder cancer	gall bladder	EDRN
DOID:363 / uterine cancer	DOID:363 / uterine cancer	uterus	EDRN
DOID:4362 / cervical cancer	DOID:4362 / cervical cancer	cervix	EDRN
DOID:5041 / esophageal cancer	DOID:5041 / esophageal cancer	esophagus	EDRN
DOID:3571 / liver cancer	DOID:686 / liver carcinoma	liver	EDRN
DOID:0060119 / pharynx cancer	DOID:8533 / hypopharynx cancer	hypopharynx	EDRN
DOID:0060119 / pharynx cancer	DOID:8557 / oropharynx cancer	oropharynx	EDRN
DOID:8618 / oral cavity cancer	DOID:8618 / oral cavity cancer	oral cavity	EDRN
DOID:4159 / skin cancer	DOID:8923 / skin melanoma	skin (melanoma, no basal or squamous)	EDRN
DOID:0060119 / pharynx cancer	DOID:9261 / nasopharynx carcinoma	nasopharynx	EDRN
DOID:2531 / hematologic cancer	DOID:9538 / multiple myeloma	multiple myeloma	EDRN
DOID:4362 / cervical cancer	DOID:3744 / cervical squamous cell carcinoma	Cervical squamous cell carcinoma	ICGC
DOID:1793 / pancreatic cancer	DOID:1793 / pancreatic cancer	Pancreatic Cancer	ICGC
DOID:1319 / brain cancer	DOID:1319 / brain cancer	Pediatric Brain Cancer	ICGC
DOID:2531 / hematologic cancer	DOID:1040 / chronic lymphocytic leukemia	Chronic Lymphocyclic Leukemia	ICGC
DOID:3571 / liver cancer	DOID:3571 / liver cancer	Liver Cancer	ICGC
DOID:1612 / breast cancer	DOID:0060081 / triple-receptor negative breast cancer	Breast Triple Negative/Lobular Cancer	ICGC
DOID:2531 / hematologic cancer	DOID:8552 / chronic myeloid leukemia	Chronic Myeloid Disorders	ICGC
DOID:263 / kidney cancer	DOID:4450 / renal cell carcinoma	Renal Cell Cancer	ICGC
DOID:1324 / lung cancer	DOID:1324 / lung cancer	Lung Cancer	ICGC
DOID:11054 / urinary bladder cancer	DOID:11054 / urinary bladder cancer	Bladder Cancer	ICGC
DOID:5041 / esophageal cancer	DOID:4914 / esophagus adenocarcinoma	Esophageal Adenocarcinoma	ICGC
DOID:2531 / hematologic cancer	DOID:9119 / acute myeloid leukemia	Acute Myeloid Leukemia	ICGC
DOID:2394 / ovarian cancer	DOID:2394 / ovarian cancer	Ovarian Cancer	ICGC
DOID:5041 / esophageal cancer	DOID:5041 / esophageal cancer	Esophageal Cancer	ICGC
DOID:184 / bone cancer	DOID:184 / bone cancer	Bone Cancer	ICGC
DOID:2531 / hematologic cancer	DOID:0060058 / lymphoma	Malignant Lymphoma	ICGC
DOID:8618 / oral cavity cancer	DOID:8618 / oral cavity cancer	Oral Cancer	ICGC
DOID:1793 / pancreatic cancer	DOID:10165 / endocrine pancreas cancer	Pancreatic Cancer Endocrine neoplasms	ICGC
DOID:10283 / prostate cancer	DOID:2526 / prostate adenocarcinoma	Prostate Adenocarcinoma	ICGC
DOID:10283 / prostate cancer	DOID:10283 / prostate cancer	Early Onset Prostate Cancer	ICGC
DOID:1781 / thyroid cancer	DOID:1781 / thyroid cancer	Thyroid Cancer	ICGC
DOID:263 / kidney cancer	DOID:4451 / renal carcinoma	Renal Cancer	ICGC
DOID:10534 / stomach cancer	DOID:3717 / gastric adenocarcinoma	Gastric Cancer	ICGC
DOID:10534 / stomach cancer	DOID:10534 / stomach cancer	stomach	IntOGen
DOID:11054 / urinary bladder cancer	DOID:11054 / urinary bladder cancer	bladder	IntOGen
DOID:1319 / brain cancer	DOID:1319 / brain cancer	brain	IntOGen
DOID:1324 / lung cancer	DOID:1324 / lung cancer	lung and bronchus	IntOGen
DOID:1612 / breast cancer	DOID:1612 / breast cancer	breast	IntOGen
DOID:1793 / pancreatic cancer	DOID:1793 / pancreatic cancer	pancreas	IntOGen
DOID:219 / colon cancer	DOID:219 / colon cancer	colon	IntOGen
DOID:2394 / ovarian cancer	DOID:2394 / ovarian cancer	ovary	IntOGen
DOID:2531 / hematologic cancer	DOID:2531 / hematologic cancer	hematopoietic and reticuloendothelial systems	IntOGen
DOID:263 / kidney cancer	DOID:263 / kidney cancer	kidney	IntOGen
DOID:0060119 / pharynx cancer	DOID:8557 / oropharynx cancer	oropharynx	IntOGen
DOID:363 / uterine cancer	DOID:9460 / uterine corpus cancer	corpus uteri	IntOGen
DOID:1192 / peripheral nervous system neoplasm	DOID:769 / neuroblastoma	Neuroblastoma (NBL)	TARGET
DOID:184 / bone cancer	DOID:3376 / bone osteosarcoma	Osteosarcoma (OS)	TARGET
DOID:2531 / hematologic cancer	DOID:9952 / acute lymphocytic leukemia	Acute Lymphoblastic Leukemia (ALL) Phase I	TARGET
DOID:2531 / hematologic cancer	DOID:9952 / acute lymphocytic leukemia	Acute Lymphoblastic Leukemia (ALL) Phase II	TARGET
DOID:2531 / hematologic cancer	DOID:9119 / acute myeloid leukemia	Acute Myeloid Leukemia (AML)	TARGET
DOID:2531 / hematologic cancer	DOID:9119 / acute myeloid leukemia	Acute Myeloid Leukemia Induction Failure (AML-IF)	TARGET
DOID:263 / kidney cancer	DOID:2154 / nephroblastoma	High-Risk Wilms Tumor (WT)	TARGET
DOID:263 / kidney cancer	DOID:4880 / kidney clear cell sarcoma	Clear Cell Sarcoma of the Kidney (CCSK)	TARGET
DOID:263 / kidney cancer	DOID:3674 / kidney rhabdoid cancer	Rabdoid Tumor (RT)	TARGET
DOID:2531 / hematologic cancer	DOID:0050745 / diffuse large B-cell lymphoma	Lymphoid Neoplasm Diffuse Large B-cell Lymphoma [DLBC]	TCGA
DOID:5041 / esophageal cancer	DOID:1107 / esophageal carcinoma	Esophageal carcinoma [ESCA]	TCGA
DOID:1993 / rectum cancer	DOID:1996 / rectum adenocarcinoma	Rectum adenocarcinoma [READ]	TCGA
DOID:219 / colon cancer	DOID:234 / colon adenocarcinoma	Colon adenocarcinoma [COAD]	TCGA
DOID:10283 / prostate cancer	DOID:2526 / prostate adenocarcinoma	Prostate adenocarcinoma [PRAD]	TCGA
DOID:363 / uterine cancer	DOID:2871 / endometrial carcinoma	Uterine Corpus Endometrial Carcinoma [UCEC]	TCGA
DOID:4362 / cervical cancer	DOID:2893 / cervix carcinoma	Cervical squamous cell carcinoma and endocervical adenocarcinoma [CESC]	TCGA
DOID:3070 / malignant glioma	DOID:3068 / glioblastoma multiforme	Glioblastoma multiforme [GBM]	TCGA
DOID:1612 / breast cancer	DOID:3459 / breast carcinoma	Breast invasive carcinoma [BRCA]	TCGA
DOID:10534 / stomach cancer	DOID:3717 / gastric adenocarcinoma	Stomach adenocarcinoma [STAD]	TCGA
DOID:1324 / lung cancer	DOID:3907 / lung squamous cell carcinoma	Lung squamous cell carcinoma [LUSC]	TCGA
DOID:1324 / lung cancer	DOID:3910 / lung adenocarcinoma	Lung adenocarcinoma [LUAD]	TCGA
DOID:3953 / adrenal gland cancer	DOID:3948 / adrenocortical carcinoma	Adrenocortical carcinoma [ACC]	TCGA
DOID:1781 / thyroid cancer	DOID:3963 / thyroid carcinoma	Thyroid carcinoma [THCA]	TCGA
DOID:11054 / urinary bladder cancer	DOID:4006 / bladder transitional cell carcinoma	Bladder Urothelial Carcinoma [BLCA]	TCGA
DOID:1793 / pancreatic cancer	DOID:4074 / pancreas adenocarcinoma	Pancreatic adenocarcinoma [PAAD]	TCGA
DOID:263 / kidney cancer	DOID:4467 / renal clear cell carcinoma	Kidney renal clear cell carcinoma [KIRC]	TCGA
DOID:263 / kidney cancer	DOID:4471 / chromophobe adenocarcinoma	Kidney Chromophobe [KICH]	TCGA
DOID:2394 / ovarian cancer	DOID:5746 / ovarian serous cystadenocarcinoma	Ovarian serous cystadenocarcinoma [OV]	TCGA
DOID:1319 / brain cancer	DOID:60108 / brain glioma	Brain Lower Grade Glioma [LGG]	TCGA
DOID:3571 / liver cancer	DOID:684 / hepatocellular carcinoma	Liver hepatocellular carcinoma [LIHC]	TCGA
DOID:4159 / skin cancer	DOID:8923 / skin melanoma	Skin Cutaneous Melanoma [SKCM]	TCGA
DOID:2531 / hematologic cancer	DOID:9119 / acute myeloid leukemia	Acute Myeloid Leukemia [LAML]	TCGA
DOID:11934 / head and neck cancer	DOID:5520 / head and neck squamous cell carcinoma	Head and Neck squamous cell carcinoma [HNSC]	TCGA
